# Supplementary material for: A Flame-Retardant Cyclophosphazene as an Electrolyte Component for Si-Graphite Anodes for Lithium-Ion Batteries
Source: Int J Mol Sci. 2025 Dec 19;27(1):28. doi: 10.3390/ijms27010028 (PMC12785324; doi:10.3390/ijms27010028)
Supplement: Supplementary file 1 [file ijms-27-00028-s001.zip]

Archive with 1 entries (1 files):
- video_s1.mp4
